# Supplementary material for: Biochar particle size, shape, and porosity act together to influence soil water properties
Source: PLoS One. 2017 Jun 9;12(6):e0179079. doi: 10.1371/journal.pone.0179079 (PMC5466324; doi:10.1371/journal.pone.0179079)
Supplement: S1 Table — (XLS) [file pone.0179079.s003.xls]

## Sheet: Sheet1
αi	Inverse of the air entry pressure
γ	Surface tension for the water-air interface at 20°C
θ	Water content
θb	Water content held biochars at soil water potential of -16.5 kPa from measured water retention
θc	Contact angle between the water-air interface and biochar/sand surface
θdiff	Difference in the water content at soil water potential of -16.5 kPa between the biochar-sand mixture and the sand
θfc	Field capacity, water content at soil water potential of -33kPa
θpaw	Plant available water, equals to field capacity minus permanent wilting point
θpwp	Permanent wilting point, water content at soil water potential of -1500kPa
θr	Residual water content
θs	Water content at saturation
ρb	Dry bulk density
ρe	Envelope density, density including intrapores
ρeb	Envelope density of biochar
ρs	Skeletal density, density of the solids without intrapores
ρsb	Skeletal density of biochar
ρss	Skeletal density of sand
ρw	Water density
ψ	Soil water potential
ϕb	Porosity of biochars, equals to 1 - ρe/ρs
ϕT	Total porosity, volume fraction of intrapores plus interpores of the biochar-sand mixtures
AR	Aspect ratio, equals to median diameter of particles’ shortest chord divided by the median of the maximum distance between two parallel tangential lines of a particle projection
D50	Median diameter of particles’ shortest chord
M	Sample mass with water
Mb	Mass of biochar
Md	Dry sample mass
Ms	Mass of sand
Pc	Capillary pressure
R	Pearson correlation coefficient
R2	R-square to evaluate the goodness of fit
RMSE	Root-mean-square error
V	Sample volume
VGbi	Bimodal van Genuchten model
d	Pore diameter
fvb	Volume fraction of biochar
k	Number of “pore systems” (i.e. interpores and interpores) that form the total pore size distribution (total water retention curve)
ni	A measure of the pore-size distribution
p	Probability to accept the null hypothesis
wi	Weighting factors of each sub soil water retention curve for each pore system
